# Supplementary material for: Extra-Nuclear Functions of the Transcription Factor Grainyhead-Like 3 in the Endothelium—Interaction with Endothelial Nitric Oxide Synthase
Source: Antioxidants (Basel). 2021 Mar 11;10(3):428. doi: 10.3390/antiox10030428 (PMC8000391; doi:10.3390/antiox10030428)
Supplement: Supplementary file 1 [file antioxidants-10-00428-s001.zip]

Archive with 2 entries (2 files):
- antioxidants-1086086-supplementary video S1-3D reconstruction aorta.mp4
- antioxidants-1086086-supplementary video S2-3D reconstruction mesenteric artery.mp4
